# Supplementary material for: SLIT3-mediated intratumoral crosstalk induces neuroblastoma differentiation via a spontaneous regression-like program
Source: J Transl Med. 2025 May 30;23:598. doi: 10.1186/s12967-025-06621-0 (PMC12123822; doi:10.1186/s12967-025-06621-0)
Supplement: Supplementary file 7 — Additional file 7. Supplementary Table S1. Primers for RT-qPCR analysis of neuronal differentiation marker genes and internal control gene [file 12967_2025_6621_MOESM7_ESM.xlsx]

## Sheet: Supplementary Table S1
Supplementary Table S1. Primers for RT-qPCR analysis of neuronal differentiation marker genes and internal control gene
Gene name	GenBank Accession No.	Forward primer (5'-3')	Reverse primer (5'-3')
SNAP25	NM_001322905.2	CTCGTGTAGTGGACGAACGG	TCTCATTGCCCATATCCAGGG
CHGA	NM_001275.4	GGTTCTTGAGAACCAGAGCAGC	GCTTCACCACTTTTCTCTGCCTC
SYN3	NM_001369908.1	GTGGACATGCAGGTCGTGAGAA	ATGACCAGGCTGCGGTAGTCTT
SYP	NM_003179.3	TCGGCTTTGTGAAGGTGCTGCA	TCACTCTCGGTCTTGTTGGCAC
GAP43	NM_002045.4	CCAGCCAAGGAGGAGCCTAA	TCTTTACCCTCGTCCTGCCG
TH	NM_199293.3	GGGCTGTGTAAGCAGAACGG	AAGGCCCGAATCTCAGGCTC
ENO2	NM_001975.3	AGCCTCTACGGGCATCTATGA	TTCTCAGTCCCATCCAACTCC
VEGFA	NM_001025366.3	TTGCCTTGCTGCTCTACCTCCA	GATGGCAGTAGCTGCGCTGATA
GLUT1	NM_006516.1	TTGCAGGCTTCTCCAACTGGAC	CAGAACCAGGAGCACAGTGAAG
SLIT3	NM_003062.1	CCAGATGACTGTGAGGACAACG	CACAGTGGTCAATCACCTCGTC
ACTB	NM_001101.5	CACCATTGGCAATGAGCGGTTC	AGGTCTTTGCGGATGTCCACGT
